# Supplementary material for: Molecular epidemiological characteristics of osteoarthritis-associated Brucella melitensis in China: evidence from whole-genome sequencing-based analysis
Source: Ann Clin Microbiol Antimicrob. 2024 Feb 24;23:18. doi: 10.1186/s12941-024-00671-w (PMC10893595; doi:10.1186/s12941-024-00671-w)
Supplement: Supplementary file 1 — Additional file 1: Table S1. Pairwise cgSNPs in this study. [file 12941_2024_671_MOESM1_ESM.xls]

## Sheet: Sheet1
Table S1 Pairwise cgSNPs in this study
Strain	15	16	18	28	29	31	35	40	47	53	54	57	58	59	65	67	70	71	73	A10	Reference
15	0	169	175	169	159	175	173	168	171	160	30	161	9	161	160	160	168	160	162	173	5866
16	169	0	18	12	58	142	16	11	14	59	171	60	162	60	127	127	11	59	129	16	5855
18	175	18	0	18	64	148	22	17	16	65	177	66	168	66	133	133	17	65	135	18	5861
28	169	12	18	0	58	142	14	11	14	59	171	60	162	60	127	127	11	59	129	16	5855
29	159	58	64	58	0	132	62	57	60	17	161	18	152	14	117	117	57	17	119	62	5845
31	175	142	148	142	132	0	146	141	144	133	177	134	168	134	57	57	141	133	59	146	5857
35	173	16	22	14	62	146	0	15	18	63	175	64	166	64	131	131	15	63	133	20	5859
40	168	11	17	11	57	141	15	0	13	58	170	59	161	59	126	126	0	58	128	15	5854
47	171	14	16	14	60	144	18	13	0	61	173	62	164	62	129	129	13	61	131	14	5857
53	160	59	65	59	17	133	63	58	61	0	162	1	153	19	118	118	58	8	120	63	5846
54	30	171	177	171	161	177	175	170	173	162	0	163	23	163	162	162	170	162	164	175	5868
57	161	60	66	60	18	134	64	59	62	1	163	0	154	20	119	119	59	9	121	64	5847
58	9	162	168	162	152	168	166	161	164	153	23	154	0	154	153	153	161	153	155	166	5859
59	161	60	66	60	14	134	64	59	62	19	163	20	154	0	119	119	59	19	121	64	5847
65	160	127	133	127	117	57	131	126	129	118	162	119	153	119	0	6	126	118	6	131	5842
67	160	127	133	127	117	57	131	126	129	118	162	119	153	119	6	0	126	118	8	131	5842
70	168	11	17	11	57	141	15	0	13	58	170	59	161	59	126	126	0	58	128	15	5854
71	160	59	65	59	17	133	63	58	61	8	162	9	153	19	118	118	58	0	120	63	5846
73	162	129	135	129	119	59	133	128	131	120	164	121	155	121	6	8	128	120	0	133	5844
10	173	16	18	16	62	146	20	15	14	63	175	64	166	64	131	131	15	63	133	0	5859
Reference	5866	5855	5861	5855	5845	5857	5859	5854	5857	5846	5868	5847	5859	5847	5842	5842	5854	5846	5844	5859	0
